# Supplementary material for: The accessibility of the HSV genome during productive infection can vary in different cell types and affect the outcome of infection
Source: mBio. 2026 Feb 13;17(3):e02987-25. doi: 10.1128/mbio.02987-25 (PMC12977473; doi:10.1128/mbio.02987-25)
Supplement: Table S1 — RNA-seq values for Fig. 8. [file mbio.02987-25-s0002.xlsx]

## Sheet: MRC5 
Name	Temporal Class	Geneid	Size (kb)	1 HR A	1 HR B	2 HR A	2 HR B	6 HR A	6 HR B	Mock A	Mock B		Sample Name	Cell Reads		1 HR (-Mock)	2 HR (-Mock)	6 HR (-Mock)		Values used in Heatmap
UL2	E	gene1	1.005	1188	3057	69059	89764	218598	572442	76	303		1 HR A	32514026		33.0384	1307.09	20954.4
UL12	E	gene11	1.881	4039	10898	302489	376655	1.09209e+06	2.74152e+06	340	1612		1 HR B	85612249		58.9559	2988.43	54784.9
UL23	E	gene23	1.131	3286	8870	384100	468903	363598	906828	150	591		2 HR A	56864618		85.4317	6257.24	30239.1
UL29	E	gene30	3.591	7994	21741	728416	889766	1515137	3.58866e+06	518	2106		2 HR B	63274087		63.9715	3735.92	38722
UL30	E	gene32	3.708	3443	9352	304246	359950	564073	1.49842e+06	234	851		6 HR A	10291498		26.7402	1486.28	14759.6
UL39	E	gene42	3.414	17284	44578	1025196	1139980	1.64772e+06	4.18038e+06	630	2407		6 HR B	27411216		147.24	5272.16	45776.8
UL40	E	gene43	1.023	7797	20275	479767	548718	834504	2.12805e+06	315	1271		Mock A	48194360		221.025	8350.28	77564.4
UL50	E	gene54	1.116	2241	6200	205651	252271	496279	1.16077e+06	172	689		Mock B	71102809		57.3856	3400.63	40571.5
US12	IE	gene109	0.267	11481	28092	106396	129663	310781	774036	67	456					1261.12	7326.71	109416
UL54	IE	gene58	1.539	42872	108306	564632	714323	400937	946016	202	669		Normalization			834.972	6889.26	23865
RL2_1	IE	gene71	3.251	73040	190772	338698	426079	407127	1.04708e+06	152	548		((Gene Expression*1E+06)/CR)*1/Kbp			686.54	1950.05	11957.5
RL2_1	IE	gene77	3.251	27864	71922.8	125074	150759	129828	366244	43	199					937.265	2838.54	7520.37
RL2_1	IE	gene84	3.251	5074	12341	19166	18531	17392	49939.1	5	21					1200.68	8079.86	76967.3
RS1	IE	gene92	3.885	117940	313715	589331	740362	313895	765926	119	477					35.5979	1515.74	31826.2
US1	IE	gene97	1.263	51071	127891	556535	674145	1063775	2.4968e+06	362	1717					28.2157	1480	33404.3
UL11	L1	gene10	0.291	381	1002	24858	28329	96292	251336	30	148					54.1891	1898.01	47504.5
US4	L1	gene100	0.72	821	1917	61359	67018	253180	644392	79	382					81.5968	3255.9	85328.2
US6	L1	gene102	1.185	2323	6165	127734	143444	589827	1515530	159	834					24.9699	1190.21	30487.3
US7	L1	gene103	1.152	3454	9189	211448	240993	1.03452e+06	2.63423e+06	254	1443					41.7831	1666.78	38772.5
US8	L1	gene104	1.652	1576	4014	105288	132480	541562	1.31904e+06	156	684					81.0245	3062.64	79604.8
US8A	L1	gene105	0.573	872	2350	51426	64043	242662	571820	61	364					721.494	4106.02	91883.6
US9	L1	gene106	0.174	525	1377	29585	34773	147088	367703	46	219					33.083	1943.88	91229.6
US10	L1	gene107	0.903	21964	55734	206236	241213	865527	2243996	258	1291					14.917	1003.49	46024.7
UL18	L1	gene18	0.957	1408	3723	103414	121832	893053	2.40838e+06	231	1328					2.53628	245.116	12061.5
UL19	L1	gene19	4.125	2756	7372	237975	262058	1.99367e+06	5.09936e+06	518	2635					0	0	0
UL21	L1	gene21	1.608	223	532	21582	26175	197118	538392	39	292					81.7235	2825.31	68195.5
UL26.5	L1	gene27	0.989	0	0	0	0	0	0	0	0					0.975976	49.1297	6439.02
UL27	L1	gene28	2.715	7976	21423	423129	503170	1942389	4.97832e+06	568	2844					11.296	882.176	40516.6
UL32	L1	gene34	1.791	106	267	4565	6238	118588	316450	21	174					30.6534	1880.36	166840
UL34	L1	gene37	0.828	402	1319	40320	48145	345300	919716	81	525					0.530535	26.3564	9738.77
UL35	L1	gene38	0.229	417	1053	24064	28417	395347	1.04187e+06	133	592					28.9102	1673.29	66504.6
UL41	L1	gene44	1.47	92	182	2314	2543	148392	389691	43	178					16.8574	708.168	112680
UL42	L1	gene45	1.467	1787	4743	133581	163619	1041301	2.57582e+06	267	1422					55.2623	2303.3	52991.7
UL45	L1	gene48	0.519	508	1384	20882	24180	599760	1.60901e+06	154	789					49.5941	1986.45	105482
UL46	L1	gene49	2.16	4379	11637	268944	332353	1.20681e+06	3.06163e+06	352	1747					28.4741	2546.13	74405.1
UL48	L1	gene51	1.473	2978	8255	160137	194751	1650056	4.1243e+06	429	2347					5.79383	338.235	15109.7
UL49	L1	gene52	0.906	1179	2924	123626	155551	717437	1.78527e+06	196	1049					2.9992	217.858	3535.24
UL1	L2	gene0	0.675	178	512	12278	15460	99467	294306	47	189					8.32187	690.587	17532.8
US5	L2	gene101	0.279	32	80	3641	3656	11037	24683	3	13					6.76116	222.525	18671
US11	L2	gene108	0.45	6046	15176	56657.5	70111	229010	594602	66	344					6.37074	366.119	17514.8
UL16	L2	gene15	1.122	363	1144	41723	51999	203159	537508	55	335					2.6203	202.024	39649.8
UL3	L2	gene2	0.708	222	509	8604	10566	135344	364301	41	167					2.4858	275.97	10375.2
UL25	L2	gene25	1.743	472	1271	35601	41595	320364	820550	73	401					20.0648	1215.11	21480.9
UL31	L2	gene33	0.921	250	640	9779	13319	386624	972495	99	589					1.80548	177.132	20001.2
UL36	L2	gene39	9.405	1140	3199	151030	162026	988645	2.71695e+06	255	1449					0.0750418	112.477	76628.3
UL37	L2	gene40	3.372	2527	6683	223894	270677	766958	1.92877e+06	219	1132					1.30459	121.921	23509.5
UL38	L2	gene41	1.398	187	501	13663	16549	290404	759620	57	382					1.07571	33.9745	18231.5
UL44	L2	gene47	1.536	567	1229	10471	12209	1196397	3.26694e+06	314	1781					5.9788	178.477	19261.7
UL47	L2	gene50	2.082	326	744	14235	17124	516387	1308359	119	769					5.39511	144.194	27438.1
UL49A	L2	gene53	0.276	28	85	305	927	51299	139262	16	66					0	106.771	21880.8
UL51	L2	gene55	0.735	192	585	7236	8799	147705	382839	48	210					22.3857	1033.63	12210.2
UL10	L2	gene9	1.422	443	1004	11332	13972	393564	1091029	96	570					8.91543	363.121	3940.78
US2	L2	gene98	0.876	83	178	5256	6317	200258	517573	44	305					0.667687	77.3903	1327.26
UL13	UND	gene12	1.557	1140	3419	92630	100925	200086	509461	59	289					5.44322	334.24	5364.1
UL14	UND	gene13	0.66	216	509	13214	15677	27726.7	68761.5	7	48					1.11635	147.572	2499.03
UL15	UND	gene14	2.208	55	149	9199	11419	30260	80078.5	5	27					1.48704	219.331	3326.03
UL17	UND	gene16	2.112	432	1083	39211	45888	118850	304608	26	171					10.7347	417.275	17710.2
UL15	UND	gene17	2.208	102	330	17653	21722	55241	155425	16	123					6.72646	263.057	7121.74
UL20	UND	gene20	0.669	49	103	8555	9095	24147	57691	11	35					3.48158	246.076	12372.9
UL22	UND	gene22	2.517	1058	2821	57356	69815	469782	1.19285e+06	131	621					10.9806	425.196	8168.1
UL24	UND	gene24	0.81	189	578	11817	13921	59461	157921	18	92					21.3664	1257.7	11784.8
UL26	UND	gene26	1.908	309	799	25633	31245	246901	636755	54	315					6.69674	492.306	14306.8
UL28	UND	gene29	2.358	967	2364	56507	64355	197789	529246	61	306					18.5001	1012.28	6100.71
UL4	UND	gene3	0.6	440	1223	40388	50693	73291	192492	25	118					6.34685	269.896	4248.85
UL33	UND	gene36	0.393	103	293	10806	12544	59285	150376	7	84					5.04316	267.033	6305.39
UL5	UND	gene4	2.649	1627	4571	149958	172826	168502	437320	70	282					7.27798	402.337	3645.35
UL43	UND	gene46	1.248	306	670	17695	23024	58802	134120	11	83					15.7541	884.074	9576.86
UL6	UND	gene5	2.031	371	1029	29251	36271	132445	349385	26	171					23.113	503.819	9825.78
UL52	UND	gene56	3.177	835	2048	72771	80996	121704	310850	48	168					12.5865	618.92	15324.6
UL53	UND	gene57	1.017	553	1567	49334	59092	101772	262974	47	163					3.69024	594.099	6888.74
UL55	UND	gene59	0.561	478	1127	15545	18593	59029	145026	24	102					12.7526	793.955	5587.74
UL7	UND	gene6	0.891	406	1169	29809	36852	139938	375939	42	202					7.23849	460.242	4210.07
UL56	UND	gene60	0.705	125	248	22408	28167	51226	129851	26	71					3.50234	231.692	5144.9
UL8	UND	gene7	2.253	950	2691	93737	122266	131921	338888	35	175					15.6828	625.132	6774.16
UL9	UND	gene8	2.556	675	1639	67028	74469	109567	298191	28	165
RL1	UND	gene86	0.723	104	215	9059.67	11158.5	39395.2	99015.6	4	40
US3	UND	gene99	1.446	787	2060	50102	58827.1	100940	268238	38	151

## Sheet: HD10.6
Name	Temporal Class	Geneid	Size (kb)	1 HR A	1 HR B	2 HR A	2 HR B	6 HR A	6 HR B	Mock A	Mock B		Sample Name	Total Reads		1 HR (-Mock)	2 HR (-Mock)	6 HR (-Mock)		Values used in Heatmap
UL2	E	gene1	1.005	6910	9363	16923	629	115689	72879	20	96		1 HR A	78072920		123.553	207.431	2655.06
UL12	E	gene11	1.881	28667	67577	150260	356	1.66685e+06	1088132	452	1438		1 HR B	57675826		398.062	977.521	20846.3
UL23	E	gene23	1.131	24709	57359	126663	3042	436307	235603	126	412		2 HR A	40409830		574.375	1381.91	8195.83
UL29	E	gene30	3.591	83969	184711	408514	4578	1.78027e+06	1054901	484	1534		2 HR B	95783718		589.522	1402.1	11059.3
UL30	E	gene32	3.708	34042	71840	157793	2118	902877	598795	223	840		6 HR A	48291254		223.637	523.721	5779.15
UL39	E	gene42	3.414	119598	197495	393162	6526	1.31132e+06	823002	366	1213		6 HR B	24759095		720.799	1420.87	8840.12
UL40	E	gene43	1.023	62759	116862	248339	492	1023236	642965	341	955		Mock A	39723245		1369.28	2990	23034.8
UL50	E	gene54	1.116	14390	29415	65608	2876	473652	267815	111	405		Mock B	47992933		306.043	723.716	9235.59
US12	IE	gene109	0.267	55928	62743	105953	555	306641	179382	107	280					3362.7	4895.15	25442.7
UL54	IE	gene58	1.539	222003	254176	407085	3152	619621	358545	214	556		Normalization			2350.08	3268.43	8867.86
RL2_1	IE	gene71	3.251	17851	17012	20098	256	214250	116123	39	187		((Gene Expression*1E+06)/CR)*1/Kbp			79.7794	75.7833	1402.93
RL2_1	IE	gene77	3.251	6213	5702	7387.5	80	69391.8	38667.7	8	44					1388.96	1323.3	1964.8
RL2_1	IE	gene84	3.251	1129	997	1397	9	10256.5	5064	4	14					3514.5	5398.99	26970.4
RS1	IE	gene92	3.885	388805	335977	415263	18019	377508	184759	164	428					232.855	606.869	12840.1
US1	IE	gene97	1.263	266930	317346	552795	1664	1.47913e+06	929492	529	1453					320.602	631.937	8470.03
UL11	L1	gene10	0.291	2578	6162	14447	22	163426	101342	44	155					354.819	774.429	8036.41
US4	L1	gene100	0.72	12203	18053	37068	318	273043	162182	81	269					617.991	1456.05	19186.2
US6	L1	gene102	1.185	18384	35513	74573	254	434469	249070	123	345					278.942	633.64	8255.84
US7	L1	gene103	1.152	28868	62231	136559	271	988673	588196	285	850					472.001	989.454	11735.8
US8	L1	gene104	1.652	19388	39698	85166	952	612658	361621	173	511					1041.41	2233.61	29691.1
US8A	L1	gene105	0.573	12437	22470	46138	134	295602	181631	81	285					2036.91	2938.57	20526.6
US9	L1	gene106	0.174	8266	15102	31623	44	233334	136324	61	181					200.44	464.027	16935.5
US10	L1	gene107	0.903	115200	128376	215358	398	818656	498681	306	720					73.2987	183.917	7924.07
UL18	L1	gene18	0.957	8636	16719	36523	1135	670849	459026	215	549					38.9097	79.8712	3701.07
UL19	L1	gene19	4.125	11767	28078	62326	7471	1341040	931847	334	1172					0	0	0
UL21	L1	gene21	1.608	3281	5165	10446	4605	253439	164919	78	215					627.592	1402.39	15528.2
UL26.5	L1	gene27	0.989	0	0	0	0	0	0	0	0					7.78386	22.1982	1104.8
UL27	L1	gene28	2.715	74013	144576	309511	2459	1.73023e+06	1.20171e+06	551	1584					156.653	390.141	14024.1
UL32	L1	gene34	1.791	869	1080	1807	35221	77435	58329	18	73					345.386	859.508	48074.6
UL34	L1	gene37	0.828	5012	11986	26610	159	497609	320190	132	445					15.0086	37.2047	4340.18
UL35	L1	gene38	0.229	3156	7360	16302	81	449297	315037	94	359					268.911	665.386	20005.7
UL41	L1	gene44	1.47	1185	2061	4427	6337.5	253690	186030	90	217					77.6904	193.006	26433.7
UL42	L1	gene45	1.467	15724	35650	80101	530	1229962	823425	346	1047					288.218	594.671	10959.9
UL45	L1	gene48	0.519	1989	4010	8671	119	550721	397344	169	485					242.304	600.366	28268.7
UL46	L1	gene49	2.16	30158	51009	104802	1042	1.00349e+06	658398	283	886					114.448	203.56	7072.4
UL48	L1	gene51	1.473	18402	36870	77870	2692	1733971	1176906	2947	4173					24.4769	43.5771	1698.69
UL49	L1	gene52	0.906	6128	7795	15051	2543	252573	187952	75	210					50.9826	106.709	1164.48
UL1	L2	gene0	0.675	937	1263	2396	376	47235	32582	10	29					59.6139	153.864	4986.2
US5	L2	gene101	0.279	704	1152	2426	49	15534	8137	5	20					35.1312	66.5012	3769.35
US11	L2	gene108	0.45	29649	33592	56520	124	176691	110071	59	142					52.2949	131.329	4457
UL16	L2	gene15	1.122	2327	6309	14047	2947.5	240760	153726	58	190					32.5683	72.7568	5829.01
UL3	L2	gene2	0.708	1396	2017	3911	468	113908	73825	34	108					19.7672	46.2413	1684.12
UL25	L2	gene25	1.743	3784	8172	18754	1508	328254	216582	101	255					79.5039	180.682	3308.34
UL31	L2	gene33	0.921	1711	2520	4676	22912	217068	154687	46	214					13.6728	38.5061	2793.64
UL36	L2	gene39	9.405	7876	16717	35608	7213	735926	407484	150	726					17.3751	50.3417	16994.4
UL37	L2	gene40	3.372	11590	23148	49589	4782	477517	307924	124	504					34.5685	87.6225	3566.55
UL38	L2	gene41	1.398	861	1755	4047	10289	154878	114068	38	109					15.9159	46.6096	3429.61
UL44	L2	gene47	1.536	1699	3371	7322.5	265	998326	781410	340	877					73.2581	139.251	5742.26
UL47	L2	gene50	2.082	3005	6452	14906	2301	310931	208444	71	222					41.7124	83.7458	6081.32
UL49A	L2	gene53	0.276	306	343	714	8755	38442	27190	9	41					29.7842	90.084	7093.68
UL51	L2	gene55	0.735	3160	4156	8369	2336	185012	114258	55	166					96.9476	252.096	4843.82
UL10	L2	gene9	1.422	3079	5093	9729	6251	345434	251336	107	308					29.1233	74.3209	1311.04
US2	L2	gene98	0.876	944	2692	6516	3030	266130	171426	72	229					10.2334	24.8784	555.054
UL13	UND	gene12	1.557	5203	14095	32057.8	806.5	325569	206763	102	315					31.7705	83.3129	1515.75
UL14	UND	gene13	0.66	578	1842	3940.17	1433	36810	23997	10	31					27	63.0076	1350.82
UL15	UND	gene14	2.208	897	2043	4290	5193	50390	34895	22	56					23.1089	55.9723	1129.81
UL17	UND	gene16	2.112	2480	6123	13995	8923	144442	84557.5	43	127					50.6082	108.842	2346.55
UL15	UND	gene17	2.208	2456	5245	11244	3024.5	124090	84151	38	106					43.0972	106.92	2046.97
UL20	UND	gene20	0.669	553	1415	2903	3591	33546	20246	7	25					37.9383	94.5419	3096.47
UL22	UND	gene22	2.517	5900	10689	22314	1778	245081	166966	70	210					118.57	261.365	2288.6
UL24	UND	gene24	0.81	1662	2878	6047	23887	68213.5	47164	18	44					189.708	397.165	3994.42
UL26	UND	gene26	1.908	2914	6566	14822	359	251042	164005	62	232					102.753	260.769	4612.11
UL28	UND	gene29	2.358	12103	23646	49992	1248	239711	144470	66	200					131.494	270.816	2054.62
UL4	UND	gene3	0.6	5120	9510	19368	121	103219	65827	25	105					29.0925	60.6899	1619.7
UL33	UND	gene36	0.393	1538	3662	8372	206	79494	49058	17	96					39.2686	82.8116	1556.61
UL5	UND	gene4	2.649	17058	27948	58057	4294	234470	149456	64	230					64.4558	167.932	1342.32
UL43	UND	gene46	1.248	1771	3017	6205	296	91418	53284	20	90					144.052	384.93	4346.71
UL6	UND	gene5	2.031	4004	6453	13257	11472	136321	86749	32	137					163.423	357.53	3844.27
UL52	UND	gene56	3.177	7003	18704	42386	21625	186396	115717	44	160					96.5155	199.178	4050.25
UL53	UND	gene57	1.017	4798	13641	31713	2996	187830	122722	59	167					25.4326	57.3045	917.91
UL55	UND	gene59	0.561	3670	7978	16289	24	96472	57380	27	62					72.6265	167.517	1983.23
UL7	UND	gene6	0.891	4016	7226	14491	1025	152129	100820	54	162					47.317	119.086	1431.21
UL56	UND	gene60	0.705	793	1531	3286	311	29117	17137	2	38					36.7154	85.4444	935.773
UL8	UND	gene7	2.253	6886	14052	30664	564	203462	117056	38	174					193.757	297.57	1964.39
UL9	UND	gene8	2.556	4668	10718	24548	4819	160727	98833	21	154
RL1	UND	gene86	0.723	1081	2328	5011	639	32740	16744	13	38
US3	UND	gene99	1.446	16293.5	20491.5	34831.6	2155.83	123849	77249	46	119

## Sheet: Log2 FC
FC 1 HR (-Mock)	FC 2 HR (-Mock)	FC 6 HR (-Mock)		MRC5/HD10.6
-1.90291	2.65566	2.98043
-2.75529	1.61219	1.39398
-2.74915	2.17886	1.88345
-3.20404	1.41387	1.8079
-3.06408	1.50484	1.35273
-2.29142	1.89162	2.37248
-2.63114	1.48168	1.75158
-2.41497	2.2323	2.13519
-1.41492	0.581812	2.1045
-1.49291	1.07575	1.42824
3.10525	4.68549	3.0914
-0.567479	1.10101	1.93642
-1.54947	0.581639	1.51287
-2.70957	1.32056	1.30955
-3.50621	1.22774	1.9796
-2.71101	1.29328	2.56344
-2.921	1.16099	2.15295
-3.48171	0.909477	1.88472
-3.4978	0.752356	1.72412
-3.68404	0.455398	1.42282
-1.49732	0.482626	2.16231
-2.59901	2.06666	2.42945
-2.29683	2.44789	2.5381
-3.93934	1.61772	1.7044
#DIV/0!	#DIV/0!	#DIV/0!
-2.941	1.01052	2.13478
-2.99557	1.14615	2.54306
-3.79369	1.17707	1.5306
-3.49409	1.12943	1.79512
-4.82219	-0.497333	1.16598
-3.21748	1.33043	1.73305
-2.20436	1.87544	2.09178
-2.38279	1.95354	2.27354
-2.28857	1.72628	1.89972
-2.00696	3.64478	3.39513
-2.07883	2.95638	3.15298
-4.08736	1.02971	1.60213
-2.84067	2.16616	1.81405
-2.37741	1.74251	2.30841
-3.03714	1.47912	1.97443
-3.63567	1.47338	2.76599
-2.99132	2.57726	2.62306
-1.98636	2.74956	2.69888
-2.92085	2.20167	2.83986
-7.85511	1.1598	2.17282
-4.72779	0.476574	2.72064
-3.88711	-0.456173	2.41032
-3.61506	0.358057	1.74605
-2.95075	0.783926	2.17372
#NUM!	0.245179	1.62506
-2.11463	2.03567	1.33386
-1.7078	2.28861	1.58777
-3.93797	1.63726	1.25775
-2.54516	2.00427	1.8233
-4.59609	1.22782	0.887528
-3.95794	1.97032	1.55773
-2.23708	1.93876	2.91596
-2.67968	1.29885	1.79874
-3.44584	1.38008	1.99849
-3.4327	0.702061	1.83553
-3.15037	1.66297	1.56086
-3.93958	0.916784	1.63321
-2.82939	1.90223	1.57011
-2.19653	2.15287	1.39134
-2.96098	1.68912	2.01818
-3.1467	1.26053	1.44133
-3.19279	1.19957	1.13963
-2.82183	0.494841	1.35386
-2.93889	1.63569	1.91977
-2.78489	3.37398	2.90781
-2.50971	2.24475	1.49441
-2.7086	1.95038	1.55661
-3.39	1.43915	2.45891
-3.62699	1.07093	1.78596
